# Supplementary material for: The Leishmania Skin Test Predicts Clinic-Immunologic and Therapeutic Outcomes in Cutaneous Leishmaniasis
Source: Pathogens. 2024 Nov 19;13(11):1018. doi: 10.3390/pathogens13111018 (PMC11597541; doi:10.3390/pathogens13111018)
Supplement: Supplementary file 1 [file pathogens-13-01018-s001.zip]

Archive with 1 entries (1 files):
- pathogens-3280860-supplementary.pdf
